# Supplementary material for: Robust principal component analysis for accurate outlier sample detection in RNA-Seq data
Source: BMC Bioinformatics. 2020 Jun 29;21:269. doi: 10.1186/s12859-020-03608-0 (PMC7324992; doi:10.1186/s12859-020-03608-0)
Supplement: Supplementary file 6 — Additional file 6. Supplemental Table 6: List of genes validated by qRT-PCR with primer sequences, results and DEG status in each analysis strategy. [file 12859_2020_3608_MOESM6_ESM.xlsx]

## Sheet: Xiaoying_qRTPCR_gene_relative_e
ensembl_gene_id	gene_name	AlternativeName	KO1/WT1	KO2/WT2	KO3/WT3	KO4/WT4	KO5/WT5	P_ttest	Positivity	log2FC	S1	S2	S3	S4	S5	S6	S7	S8	Primer-F	Primer-R
ENSMUSG00000027660	Skil	SnoN	0.469761	0.283221	0.262429	0.283122	0.305953	0.000367998	Yes	-1.63982	No	Yes	No	Yes	Yes	Yes	No	No	ACCAAAAATACCTAGGGACACCC	GGGAACATGGTCACCTTCCTGTT
ENSMUSG00000005533	Igf1r	Igf1	1.65864	2.08738	1.75592	1.75537	1.51367	0.000446146	Yes	0.81081	No	No	No	No	No	No	No	No	GTGGGGGCTCGTGTTTCTC	GATCACCGTGCAGTTTTCCA
ENSMUSG00000026312	Cdh7	cdh7	1.31039	1.42641	1.2481	1.37488	1.23528	0.000567071	Yes	0.399461	No	No	No	No	Yes	Yes	No	No	AGCCAAAACGAGTTATACACTGC	TCTTAACCGTTGTTGTGTCACTG
ENSMUSG00000025217	Btrc	Btrc	0.876606	0.806642	0.768554	0.701416	0.703663	0.00339654	Yes	-0.374494	No	No	No	No	Yes	No	No	No	AAGACTGTAATAATGGCGAACCC	TCTCTTGGTTTATGCAAAGCCTG
ENSMUSG00000071424	Grid2	Grid2	0.768438	0.673617	0.628507	0.853221	0.717763	0.00363584	Yes	-0.457377	No	No	No	Yes	No	No	No	No	GTTGGTCTCGAACCTGGGAC	CTGTGCGGAATACTTCATCATCT
ENSMUSG00000031610	Scrg1	Scrg1	0.888815	0.812949	0.828975	0.738738	0.721532	0.0040085	Yes	-0.325175	No	No	No	No	Yes	No	No	No	CCTTGGGCTAACTTTGCTGTT	TCTATCAGCTTCAGGTCGGCT
ENSMUSG00000031532	Saraf	Saraf	0.876606	0.895025	0.784584	0.734629	0.77846	0.00516119	Yes	-0.297146	No	No	Yes	Yes	Yes	Yes	No	No	CTGGAACGACCCTGACAGAAT	AACACACTTCAACTGTGGGATAG
ENSMUSG00000030304	Ergic2	Ergic	1.04972	1.19748	1.20581	1.28823	1.15898	0.00813872	Yes	0.238838	No	No	No	No	Yes	No	No	No	GCAGCACTTGTCAACCATGAT	AAAGAGATCGCCTTTCTGTCAC
ENSMUSG00000001761	Smo	Smo	0.755556	0.752623	0.624165	0.871534	0.837716	0.00955358	Yes	-0.380223	No	No	No	No	Yes	No	No	No	CCCTGCTGTGTGCTGTCTAC	GTGTGCAACGCAGAAAGTCAG
ENSMUSG00000044408	Sptssa	Sptssa	1.27456	1.20581	1.02101	1.26694	1.28228	0.0121308	Yes	0.27515	No	No	No	No	Yes	No	No	No	CTGGTCACTGCGCTCTACAT	CCTCTGGATCCTGGTCACAT
ENSMUSG00000029478	Ncor2	Ncor2	0.464383	0.553014	0.623225	0.720996	0.868372	0.0128634	Yes	-0.630399	No	No	No	No	No	No	No	No	AACACCACCCCCGTGACTA	CTGAGACCGTTCACTCCCA
ENSMUSG00000021279	Cdc42bpb	Cdc42bpb	0.641713	0.779165	0.946058	0.749769	0.680436	0.0130608	Yes	-0.397015	No	No	No	No	Yes	No	No	No	AAGGTGCGGCTCAAGAAGC	TCCGCCACATACTTGTCGC
ENSMUSG00000048402	Gli2	Gli2	0.90125	0.90125	0.840896	0.765994	0.928375	0.0139834	Yes	-0.204976	No	No	No	No	No	No	No	No	CAACGCCTACTCTCCCAGAC	GAGCCTTGATGTACTGTACCAC
ENSMUSG00000035258	Ai3bp	Ai3bp	1.01396	1.22264	1.21419	1.28561	1.18817	0.0144573	Yes	0.244783	No	No	No	No	No	No	No	No	TGGGCTTCAAGTGAGGAGC	CTCTTGTTGCTGTGTGAATCTCT
ENSMUSG00000025407	Gli1	Gli1	0.779165	0.645928	0.76313	0.939523	0.817902	0.0155465	Yes	-0.341666	No	No	No	No	No	No	No	No	CCAAGCCAACTTTATGTCAGGG	AGCCCGCTTCTTTGTTAATTTGA
ENSMUSG00000002455	Prpf6	Prpf6	0.794592	0.955352	0.861626	0.918766	0.885349	0.0155806	Yes	-0.179291	No	No	No	No	Yes	Yes	No	No	GGCTTCACCACCCGATCAG	GGCCCACTTGAGAAGAGGC
ENSMUSG00000002496	Tsc2	Tsc2	0.876317	0.84973	0.923852	0.698309	0.730946	0.0179055	Yes	-0.293658	No	No	No	No	Yes	No	No	No	TGCCGCAGCATCAGTGTATC	TGCCAGGAGGAACTCTCCC
ENSMUSG00000008683	Rps15a	Rps15a	0.950389	0.918592	0.975103	0.860029	0.896735	0.0185617	Yes	-0.120028	No	No	No	No	No	No	No	No	GCATCAACAACGCTGAGAAGA	ACCAATGTATCCGTGCTTCATC
ENSMUSG00000002297	Dbf4	Dbf4	1.08338	1.05769	1.09986	1.18714	1.0311	0.0221165	Yes	0.126755	No	No	No	No	No	No	No	No	AATAAGATACAGTGTCGGGTCCC	GTCCTTCTGGAAATTGGGCTC
ENSMUSG00000029675	Eln	Eln	1.27456	1.98618	1.44393	1.45527	1.08778	0.0239057	Yes	0.5356	No	No	No	Yes	No	No	No	No	TTGCTGATCCTCTTGCTCAAC	GCCCCTGGATAATAGACTCCAC
ENSMUSG00000001120	Pcbp3	Pcbp3	0.395688	0.585825	0.869484	0.623282	0.774672	0.0264313	Yes	-0.621954	No	No	No	No	Yes	No	No	No	GCGGGCAGTGACTATCTCAG	CTTTGGGCGGTAGGGAATG
ENSMUSG00000025867	Cplx2	Cplx2	1.27456	1.51572	2.60268	1.22053	1.56048	0.0285392	Yes	0.709108	No	No	No	Yes	No	No	No	No	AAGAGCGCAAGGCGAAACA	TGGCAGATATTTGAGCACTGTG
ENSMUSG00000000131	Xpo6	Xpo6	0.978308	0.812448	0.82243	0.632469	0.780284	0.0315433	Yes	-0.312603	No	No	No	No	Yes	No	No	No	TAGGAGCTTGGAGATTCTGCT	ATCTTATCCTGAGATGGGACCC
ENSMUSG00000028960	Ube4b	Ube4b	0.88961	0.919936	0.718801	0.815406	0.94701	0.0340198	Yes	-0.220694	No	No	No	No	No	No	No	No	CGAAGGCGTCAGTTCTCTCAG	GGGACATGCTTTTCTCACAGG
ENSMUSG00000046152	Fut10	Fut10	0.907519	0.939523	0.742262	0.80454	0.940148	0.0356627	Yes	-0.206232	Yes	Yes	Yes	Yes	Yes	Yes	No	No	CTGGGCGCTTTTCCATGAAGA	TAGTCAGTGGCAAGTGGGAAT
ENSMUSG00000073940	Hbb-bt	Hbb-bt-F	0.615572	0.993092	0.882703	0.684984	0.664964	0.037188	Yes	-0.380327	No	No	No	No	No	No	No	No	TAACGATGGCCTGAATCACT	GCATAGACAATAGCAGAAAA
ENSMUSG00000000339	Rtca	Rtca	0.704787	0.829647	0.421813	0.922705	0.679182	0.0499022	Yes	-0.490807	No	No	No	No	No	No	No	No	CCCGAGAAGATCAGAGGTGG	TCGATCTGCGGGGCCATCTC
ENSMUSG00000006575	Rundc3a	Rundc3a	0.962376	0.713962	0.644105	0.728078	0.972911	0.0506149	No	-0.314219	No	No	No	No	No	No	No	No	CTCACCACATCCCTAGTCAACC	GTTCTGAGCTTCCGATGGGG
ENSMUSG00000005615	Pcyt1a	Pcyt1a	0.908915	0.932608	0.973868	0.992621	0.981012	0.0591394	No	-0.0621966	No	No	No	No	No	No	No	No	GATGCACAGAGTTCAGCTAAAGT	TGGCTGCCGTAAACCAACTG
ENSMUSG00000006288	Ttc5	Ttc5	0.891772	0.978871	0.938121	0.762606	0.921879	0.0615862	No	-0.154169	No	No	No	No	No	No	No	No	GCCGCTCCTGGTATATCCTG	ACCTTCTCTGCTTGAGCATAGG
ENSMUSG00000003031	Cdkn1b	Cdkn1b	0.629578	0.239019	0.656161	0.67475	0.862907	0.0617204	No	-0.707259	No	No	No	No	No	No	No	No	TCAAACGTGAGAGTGTCTAACG	CCGGGCCGAAGAGATTTCTG
ENSMUSG00000022553	Maf1	Maf1	0.902927	0.860546	0.811777	0.48743	0.414554	0.0628858	No	-0.523988	No	No	No	No	No	No	No	No	CTTTGAGGCCATCAACTCACA	CTGCACTTGTCGCTCAGAG
ENSMUSG00000027255	Arfgap2	Arfgap2	0.972655	0.795536	0.628507	0.912648	0.528163	0.0649105	No	-0.381758	No	No	No	No	Yes	No	No	No	CCGAGCAAGACCGAAATCCAG	GCGCCACAATCGAAACAGG
ENSMUSG00000073791	Efcab7	Efabr	0.444421	0.993092	0.269807	0.446694	0.890008	0.0656459	No	-0.715949	No	No	Yes	Yes	No	No	No	No	AACCCTGGAAGTGATGCAGC	GTAGGCGGCTCTACAGTTCAT
ENSMUSG00000042079	Hnrnpf	Hnrnpf	0.876606	0.20166	0.273573	0.852241	0.57845	0.0671377	No	-0.845531	No	No	No	No	No	No	No	No	GGTGAAGGCTATGTGGTCAAA	GTGTCCCATGCTTTCCCTGT
ENSMUSG00000043243	Fam129C	Fam129C	0.812252	0.287175	0.50698	0.797501	0.839917	0.0704677	No	-0.624232	No	No	No	No	No	No	No	No	CTTCAGGGTCAGGTGAATGGC	TCGAGGCAGCTTTTTGGTGT
ENSMUSG00000000266	Mid2	Mid2	0.779895	0.904717	1.03228	0.844796	0.921849	0.0721006	No	-0.157289	No	No	No	No	Yes	No	No	No	AGTTGTTTGAAGACCCCCTTCT	TGTAGGACACTGGAAAGCAGTAA
ENSMUSG00000000058	Cav2	Cav2	0.277951	0.952899	0.721319	0.776173	0.561625	0.0801774	No	-0.603855	No	No	No	No	Yes	No	No	No	TCACCAGCTCAACTCTCATCT	GCCAGAAATACGGTCAGGAACT
ENSMUSG00000001441	Npepps	Npepps	0.857284	0.895256	0.968344	0.712064	0.516182	0.0821799	No	-0.340393	No	No	No	No	Yes	No	No	No	AAGCCCGATTTGCTGGACTTC	GGTTCCTGTACCTGTTTGCAG
ENSMUSG00000020647	Ncoa1	Ncoa1	0.361731	0.703832	0.892871	0.722836	0.898939	0.0833591	No	-0.481885	No	No	No	No	No	No	No	No	CGACAACAGTGCTAACGAAGG	CTGCCCTCCTGTAAAAGCC
ENSMUSG00000037411	Serpine1	PAI	0.993092	0.535887	0.336808	0.706777	0.870577	0.0837949	No	-0.538203	No	No	No	No	No	No	No	No	TTCAGCCCTTGCTTGCCTC	ACACTTTTACTCCGAAGTCGGT
ENSMUSG00000039620	6430573F11Rik	Trmt9b	4.99332	0.768438	2.09943	2.52925	1.53259	0.0881681	No	1.25375	Yes	Yes	Yes	Yes	No	No	No	No	GTGATTCCAAACGGTCCCAC	TCTGGGATTTTCATGGGCCT
ENSMUSG00000063229	Ldha	Ldha	0.913831	0.933033	0.885916	0.556415	0.461249	0.0892879	No	-0.414867	No	No	No	No	Yes	Yes	No	No	GTGGTGTTGAGATGGTGTGG	GCTCACAGGGGTAATCGAAG
ENSMUSG00000000056	Narf	Narf	3.04224	2.25345	6.52907	1.0125	1.05411	0.0908314	No	1.47419	No	No	No	No	No	No	No	No	GAGCACTGCACACGAAAGGA	TGGAACTCTCCCTTCTCTTCAC
ENSMUSG00000001248	Gramd1a	Gramd1a	0.975383	1.00103	0.902055	0.712882	0.746245	0.0944618	No	-0.205034	No	No	No	No	Yes	No	No	No	CCCGGCTTCGTGTATCCTC	TGGTGGAAATAATCTTCGATGCC
ENSMUSG00000004096	Cwc15	Cwc15	0.935844	0.830715	0.57536	0.971504	0.876309	0.108775	No	-0.25507	No	No	No	No	No	No	No	No	CAGCCAGGCCAACTTTTGAAC	CTCTCCTGAAGTCACGGTTTC
ENSMUSG00000022570	Tsta3	Tsta3	9.66116	1.14571	2.71981	1.32978	1.30062	0.118876	No	1.69217	No	No	No	No	No	No	No	No	AAGGTGGTTGCAGATGGGG	CCATTGCAGCGAGATGGATGA
ENSMUSG00000025652	Tmem89	Tmem89	0.797902	0.847899	0.622205	0.298499		0.119179	No	-0.640195	No	No	Yes	No	No	No	No	Yes	ACACATTGCTCTTAGTGCCATC	GACTGTTCTTGCAGCTATCCAG
ENSMUSG00000002265	Peg3	Peg3	0.980235	0.735185	0.975005	0.503143	0.838855	0.119416	No	-0.310281	No	No	No	No	Yes	No	No	No	TCATGCACACTAGGGAGAACC	GGCAGCACTCCTACTGAAGG
ENSMUSG00000034158	Lrrc58	Lrrc58	1.01396	1.94531	1.06437	1.42244	1.08421	0.128183	No	0.385217	No	No	No	No	Yes	Yes	No	No	CACCAGAATTAGCAAATCTGCCT	ATCGAAGCGAATGCAACTGTG
ENSMUSG00000051079	Rgs13	Rgs13	0.269807	0.835088	0.933033	0.779052	0.752432	0.137323	No	-0.486242	No	No	No	No	No	No	No	No	TGCAGAGATGAATCTAAGAGGCT	GGTTTCACATGCCATCCAGAAT
ENSMUSG00000000278	Scpep1	Scpep1	0.341381	0.915473	1.01772	0.50456	0.89054	0.138469	No	-0.446277	No	No	No	No	Yes	No	No	No	CTGCTGCTCCTATCGTTCTTAC	CCTTTCGGACAGTCACATAATCC
ENSMUSG00000025427	Rnf165	Rnf165	1.23778	2.20719	2.07277	0.888689	1.03205	0.147502	No	0.573078	No	No	No	No	No	No	No	No	CCAGGCGGAATCAGGATCG	GAGGAGTTGCCAAGTAATGCT
ENSMUSG00000017418	Arl5b	Arl5b	0.00485186	0.0262534	0.878736	0.818074	0.840693	0.157362	No	-0.960942	No	No	No	No	No	No	No	No	GGCTGATCTTCGCTAAACTGT	GTTTTCCCCGCGTTATCCAG
ENSMUSG00000006932	Ctnnb1	Ctnnb1	0.765494	1.05866	0.769403	0.939133	0.985114	0.170599	No	-0.146307	No	No	No	No	No	No	No	No	ATGGAGCCGGACAGAAAAGC	CTTGCCACTCAGGGAAGGA
ENSMUSG00000000631	Myo18a	Myo18a	2.51606	0.908016	0.973852	1.91966	1.17652	0.17997	No	0.583829	No	No	No	No	Yes	No	No	No	TGACAGCAATCGGGGTAGC	GCCAGTGAACCGAACTTGG
ENSMUSG00000006732	Mettl1	Mettl1	14.0835	1.20976	1.15756	1.93848	1.24119	0.181223	No	1.97309	No	No	No	No	No	No	No	No	CAGACCACACACTGCGCTA	CATCCTTTGGATCATCATGGCTC
ENSMUSG00000001911	Nfix	Nfix	1.03515	0.957334	0.997099	0.775298	0.840931	0.181363	No	-0.118475	No	No	No	No	Yes	Yes	No	No	CCACCCGTTTATCGAGGCG	CTGCTTGATCTCAGGCTTCTC
ENSMUSG00000073643	Wdfy1	Wdfy1	0.907519	0.939523	0.41466	0.936444	0.847807	0.182268	No	-0.305449	No	No	No	Yes	No	No	No	No	ACCATCCGAGTATGGCTGAAA	CCTGCTGTCGTGGTGGTATG
ENSMUSG00000078129	Actl10	Actl10	1.15264	0.433559	0.791754	0.619069		0.186058	No	-0.416472	No	No	No	No	No	No	No	Yes	TGTTCGAGGCCCTAACAGTG	GTACTGCCTGCCACATTCAG
ENSMUSG00000023972	Ptk7	Ptk7	0.857457	0.745472	1.18338	0.831119	0.8653	0.19004	No	-0.15755	No	No	No	No	No	No	No	No	CCAAGCCGCTATCGTCTTTAT	GACAGGCACCCCATTGAGC
ENSMUSG00000001802	Lrp3	Lrp3	1.08741	0.750836	0.738808	1.08398	0.767102	0.200386	No	-0.175229	No	No	No	No	Yes	No	No	No	AGCCACAACGCTGTGATGG	GCCACGTCTCAAAGATGCAC
ENSMUSG00000001017	Chtop	Chtop	1.20832	2.57383	1.01493	1.04202	1.13152	0.20416	No	0.479361	No	No	No	No	No	No	No	No	CAGCAGATGGAGAATAGACCCT	TCTCTGGATTATGGGTAGGCC
ENSMUSG00000027612	Mmp24	Mmp24	0.789085	0.893831	0.219414	0.88069	0.952876	0.216955	No	-0.420474	No	No	No	No	No	No	No	No	GCATCTGCGTTGCATTCTGG	CACTCGATTGTTGTCTGATCCA
ENSMUSG00000002870	Mcm2	Mcm2	1.34593	1.39887	1.02569	0.906372	1.04098	0.225987	No	0.193542	No	No	No	No	No	No	No	No	ATCCACCACCGCTTCAAGAAC	TACCACCAAACTCTCACGGTT
ENSMUSG00000070524	Fcrlb	Fcrlb	0.85963	0.939024	1.06892	0.745698		0.241368	No	-0.146694	No	No	No	No	No	No	Yes	Yes	GTGGCTGGTACGACAAAGTC	GAGCACTGGTAGTGACCGC
ENSMUSG00000009013	Dynll1	Dynll1	0.897245	0.384475	0.909578	0.938089	0.999936	0.243095	No	-0.276023	No	No	No	No	No	No	No	No	GCGGCCCATATCAAGAAGGA	ACAGTCCATGCTTTTAACCAGA
ENSMUSG00000022885	St6gal1	St6gal1	0.519583	1.09138	0.865232	0.95838	0.897614	0.24551	No	-0.206834	No	No	No	No	No	No	No	No	CTCCTGTTTGCCATCATCTGC	GGGTCTTGTTTGCTGTTTGAGA
ENSMUSG00000017831	Rab5a	Rab5a	1.11055	1.01822	0.781712	0.843346	0.889331	0.26595	No	-0.106822	No	No	No	No	No	No	No	No	GCTAATCGAGGAGCAACAAGAC	CCAGGCTTGATTTGCCAACAG
ENSMUSG00000044071	Fam19a2	Fam19a2	1.23114	0.840896	0.933033	0.820352	0.534141	0.270722	No	-0.197743	No	No	No	No	No	No	No	No	TAGTGACCTTGTGGGGGAAAG	TTTGGGACCGTTCTTCTATCTTG
ENSMUSG00000041353	Tmem29	Tmem29	1.04972	0.524858	1.02811	1.04329	0.705654	0.278042	No	-0.20037	No	No	No	Yes	No	No	No	No	GAGAGGCAGCAGGAAAACCT	AGTGGACTGCTTTGACCTCA
ENSMUSG00000021115	Vrk1	Vrk1	0.630686	1.40359	0.436256	0.910284	0.915973	0.313793	No	-0.21867	No	No	No	No	No	No	No	No	CCGAAGTGTGGAGTCCCAAG	TTCGTGAACCCCTACGGTCT
ENSMUSG00000001755	Ppat	Ppat	0.934187	1.43221	0.988962	1.14913	0.988943	0.351568	No	0.135781	No	No	No	No	Yes	No	No	No	GCGAGGAATGTGGTGTGTTTG	TTTAGGCACTGCACTCCCATC
ENSMUSG00000019146	Cacng2	Cacng2	0.888719	1.4032	0.567791	0.899585	0.756565	0.376473	No	-0.146927	No	No	No	No	No	No	No	No	ATGGGGCTGTTTGATCGAGG	GCCAATAGTCGGTTCCCACA
ENSMUSG00000005732	Ranbp1	Ranbp1	0.525465	2.7266	1.818	1.17326	1.25245	0.381529	No	0.584149	No	No	No	No	No	No	No	No	CGAGGACCATGATACTTCCACA	CCTCCAGCGTTTTAATTTCTTGC
ENSMUSG00000022687	Boc	Boc	1.11245	0.943089	1.99352	1.25012	0.80594	0.388625	No	0.28809	No	No	No	No	No	No	No	No	CGAAGAGAGCGGCCTATACTT	CCCAGGATCACAGTTCCTCC
ENSMUSG00000001910	Nacc1	Nacc1	1.13989	0.824359	0.950867	0.979592	0.880744	0.39584	No	-0.0662904	No	No	No	No	Yes	No	No	No	GCGGCTACAGGGACTATACTG	CCGGAAGTAAGAGCTACTAGCG
ENSMUSG00000039977	Deup1	Deup1	1.08065	0.923654	1.5545	1.01068		0.3972	No	0.192033	No	No	No	No	No	No	No	Yes	GGCAGACCTCTCCAGACAG	GTCGATTTGTTCCATCAGTTCCT
ENSMUSG00000049336	Tenm2	Tenm2	0.732043	1.37554	0.668964	1.17349	0.581988	0.40541	No	-0.141772	No	No	No	No	No	No	No	No	GGACCAAGCGAGACAGAGAG	ATGTTGCTGCTACTGTCTGC
ENSMUSG00000029517	Ankrd7	Ankrd7	0.764295	0.536435	1.83528	0.34659		0.412039	No	-0.199835	No	No	No	No	No	No	No	Yes	GTCAACAGGAGAGTTGTGCTAC	CGGAGTGTGACCGTCCTTATTT
ENSMUSG00000025791	Pgm2	Pgm2	1.26001	0.968621	1.01314	0.936957	1.08419	0.43352	No	0.0739353	No	No	No	No	No	No	No	No	AGTGAAGACGCAGGCATATCC	GGCTCCACGGTAGAGACGA
ENSMUSG00000020804	Aanat	Aanat	0.764921	1.37557	1.04479	0.172713		0.435527	No	-0.2524	No	No	No	No	No	No	No	Yes	TGAGCGGGAAGCCTTTATCTC	CTCCTGAGTAAGTCTCTCCTTGT
ENSMUSG00000054400	Cklf	Cklf	1.10957	0.888843	0.386891	1.03217	1.10768	0.45351	No	-0.143961	No	No	No	Yes	No	No	No	No	TATCGTCATCACTGGGTTTGAAG	GCAGAGCAAGGTCAGTTCTATG
ENSMUSG00000027429	Sec23b	Sec23b	1.08392	0.991678	1.04087	0.91219	0.791006	0.486169	No	-0.052995	No	No	No	No	No	No	No	No	GCCTTGAAGCCACAAGAATGG	AGCAGGTTGATTCACCTCAGATA
ENSMUSG00000046811	Gltpd2	Gltpd2	1.64832	0.841831	0.834073	0.313811		0.512133	No	-0.136841	No	No	No	No	No	No	No	Yes	CGCCATGCAATTCCCTTCG	GGAGCCGAGGACTGGAGAA
ENSMUSG00000004880	Lbr	Ibr	0.870551	1.37554	0.80107	1.14864	0.491618	0.523989	No	-0.0931332	No	No	Yes	Yes	No	No	No	No	ATGCCAAGTAGGAAGTTTGTTGA	GATTTGTTGTCGTGGCTCAGA
ENSMUSG00000012422	Tmem167	Tmem167	0.742262	0.76313	2.28153	0.950088	1.82697	0.524673	No	0.392643	No	No	No	No	Yes	No	No	No	AGTGAGGTATACTATGGCGCA	TCTCTGCACACCACTTTCCC
ENSMUSG00000001632	Brpf1	Brpf1	1.77366	0.663588	1.00019	1.1935	1.12733	0.591941	No	0.203705	No	No	No	No	No	No	No	No	ACAATTTGCGGGCAACTAAGC	GGCTGTCGTGGTCATAGTGG
ENSMUSG00000025519	Tktl2	Tktl2	0.502901	0.742695	1.65958	5.904		0.592944	No	1.13901	No	No	No	No	No	No	No	Yes	TGGAGTCGGACACCTTTCAG	CTCTGCCACACTACAGCACG
ENSMUSG00000000037	Scml2	Scml2	0.990129	0.868725	2.77415	1.18625	0.673275	0.621165	No	0.376853	No	No	No	No	Yes	No	No	No	ATGGGGCAAACAGCGAATGAA	GGTCACGGGCTTCCAATTTC
ENSMUSG00000042677	Zc3h12a	Zc3h12a	1.22731	0.514931	1.7503	0.435935		0.624755	No	-0.0260274	No	No	No	No	No	No	No	Yes	ACGAAGCCTGTCCAAGAATCC	TAGGGGCCTCTTTAGCCACA
ENSMUSG00000013083	2200002J24Rik	2200002J24Rik	4.24599	1.52247	2.29865	0.231404		0.656309	No	1.05285	No	No	No	No	No	No	No	Yes	AGATTGCCCAGGTCAGAGAC	TCGCCTCCAATCTCCAACAG
ENSMUSG00000002996	Hbp1	Hbp1	0.836117	1.13521	0.846638	0.903084	1.16837	0.672433	No	-0.0322672	No	No	No	No	No	No	No	No	ACAAATCAGATGCCTAATGCAGT	TAGGGTCACTTTGAACAGCCT
ENSMUSG00000020218	Wif1	Wif1	0.895025	0.273573	1.75321	1.25284	0.942602	0.687373	No	0.0334415	No	No	No	No	No	No	No	No	TCTGGAGCATCCTACCTTGC	ATGAGCACTCTAGCCTGATGG
ENSMUSG00000002608	Ccdc97	Ccdc97	1.16724	1.78432	0.759774	0.919043	0.938169	0.692372	No	0.155374	No	No	No	No	Yes	No	No	No	AGAGGAAGCCGGATAATGACG	GCTCTGTCAGATCAGGCTCA
ENSMUSG00000030754	Copb1	CoPb1	0.926588	1.1487	0.888843	0.949072	1.27491	0.717666	No	0.0532811	No	No	No	Yes	No	No	No	No	GCCGAGAACGTGTGCTATAC	GCGAATGATTGTCATCAGGAGTC
ENSMUSG00000083282	Ctsf	Ctsf	0.907519	0.615572	1.21419	1.31077	0.889802	0.74395	No	-0.0180416	No	No	No	No	No	No	No	No	CCCTGGAAGCCACACTAGAG	GGGCTACAGTCCCTCCTCAG
ENSMUSG00000002028	Kmt2a	Kmt2a	1.07636	2.06607	0.748308	1.11303	0.722189	0.773887	No	0.195589	No	No	No	No	No	No	No	No	CTCAAACAGACTGACCAGCC	ACTCAAGGTGGGCATGTCAT
ENSMUSG00000001034	Mapk7	Mapk7	0.432686	1.32366	1.22697	1.03239	1.22144	0.91282	No	0.0668524	No	No	No	No	Yes	No	No	No	GTGGGGGACGAGTACGAGAT	TGGTCACCACATCAAAAGCAT
ENSMUSG00000094500	Smim18	Smim18	1.11729	0.678302	1.10957	1.52274	0.750374	0.959279	No	0.050543	No	No	No	Yes	No	No	No	No	GACAACTGGAACACTGCCTG	GGATTCGGCTCGCTTTTCAA
ENSMUSG00000002617	Zfp40	Zfp40	1.97708	0.837102	0.881602	1.00608	0.670399	0.986889	No	0.103602	No	No	No	No	Yes	No	No	No	TACAGAACCCACCGTAGAAAACT	AGAGATGAGCCAACAGTAAAGGA
ENSMUSG00000031578	Mak16	Mak16	0.628507	1.52626	0.993092	1.26217	0.834355	0.996888	No	0.0688462	No	No	No	No	No	No	No	No	TCGGACGACGTAATCTGGAAT	GACCGATTGCACAGACCAGTC
ENSMUSG00000057666	GAPDH	GAPDH	NA	NA	NA	NA	NA	NA	NA	NA	NA	NA	NA	NA	NA	NA	NA	NA	GGGTGTGAACCACGAGAAATA	CTGTGGTCATGAGCCCTTC
